# Supplementary material for: Identifying conservation technology needs, barriers, and opportunities
Source: Sci Rep. 2022 Mar 21;12:4802. doi: 10.1038/s41598-022-08330-w (PMC8938523; doi:10.1038/s41598-022-08330-w)
Supplement: Supplementary file 1 — Supplementary Information 1. [file 41598_2022_8330_MOESM1_ESM.csv]

ResponseId	Q1.1	Q2.1	Q2.2_1	Q2.2_2	Q2.2_3	Q2.2_4	Q2.2_5	Q2.2_6	Q2.2_7	Q2.2_8	Q2.2_8_TEXT	Q2.3	Q3.2	Q3.2_7_TEXT	Q3.3_1	Q3.3_2	Q3.3_3	Q3.4_1	Q3.4_2	Q3.4_3	Q3.4_4	Q3.4_5	Q3.4_6	Q3.4_7	Q3.4_8	Q3.4_9	Q3.4_10	Q3.4_11	Q3.4_12	Q3.4_13	Q3.4_14	Q3.5_1	Q3.5_2	Q3.5_3	Q3.5_4	Q3.5_5	Q3.5_6	Q3.5_7	Q3.5_8	Q3.5_9	Q3.5_10	Q3.5_11	Q3.5_12	Q3.5_13	Q3.5_14	Q3.5_15	Q3.5_15_TEXT	Q3.6_1	Q3.6_2
Response ID	For this survey, technology is defined as any device or software that is used to help conduct research, management, and other conservation-related activities. Please answer questions based on your last 5 years of experience. How familiar are you with the use of technology (e.g. camera traps, machine learning, remote sensing) in conservation research and practice?	Are there any technological advances, tools, or devices that do not exist, but if developed would allow you to address novel research questions or create new conservation solutions in your field?	What research or conservation need would the technological solution fill? - Selected Choice - Species monitoring	What research or conservation need would the technological solution fill? - Selected Choice - Ecosystem monitoring	What research or conservation need would the technological solution fill? - Selected Choice - Real-time monitoring	What research or conservation need would the technological solution fill? - Selected Choice - Automated processing	What research or conservation need would the technological solution fill? - Selected Choice - Data integration/visualization	What research or conservation need would the technological solution fill? - Selected Choice - Law enforcement	What research or conservation need would the technological solution fill? - Selected Choice - Physical asset management	What research or conservation need would the technological solution fill? - Selected Choice - Other	What research or conservation need would the technological solution fill? - Other - Text	Assuming unlimited funding and resources, what technological solution would you want to see developed?	How would you best describe your position/role? - Selected Choice	How would you best describe your position/role? - Other - Text	Main country(s) of work. List up to three. - Country 1	Main country(s) of work. List up to three. - Country 2	Main country(s) of work. List up to three. - Country 3	What biomes represent your main location of study/work? Select all that apply.Hold down ctrl (Windows) or cmd (Mac) to select multiple. - Tropical Rainforests	What biomes represent your main location of study/work? Select all that apply.Hold down ctrl (Windows) or cmd (Mac) to select multiple. - Temperate Forests	What biomes represent your main location of study/work? Select all that apply.Hold down ctrl (Windows) or cmd (Mac) to select multiple. - Taiga	What biomes represent your main location of study/work? Select all that apply.Hold down ctrl (Windows) or cmd (Mac) to select multiple. - Deserts	What biomes represent your main location of study/work? Select all that apply.Hold down ctrl (Windows) or cmd (Mac) to select multiple. - Grasslands	What biomes represent your main location of study/work? Select all that apply.Hold down ctrl (Windows) or cmd (Mac) to select multiple. - Savanna	What biomes represent your main location of study/work? Select all that apply.Hold down ctrl (Windows) or cmd (Mac) to select multiple. - Tundra	What biomes represent your main location of study/work? Select all that apply.Hold down ctrl (Windows) or cmd (Mac) to select multiple. - Urban/Periurban	What biomes represent your main location of study/work? Select all that apply.Hold down ctrl (Windows) or cmd (Mac) to select multiple. - Wetlands	What biomes represent your main location of study/work? Select all that apply.Hold down ctrl (Windows) or cmd (Mac) to select multiple. - Marine - Deep water	What biomes represent your main location of study/work? Select all that apply.Hold down ctrl (Windows) or cmd (Mac) to select multiple. - Marine - Open Water	What biomes represent your main location of study/work? Select all that apply.Hold down ctrl (Windows) or cmd (Mac) to select multiple. - Marine - Estuary	What biomes represent your main location of study/work? Select all that apply.Hold down ctrl (Windows) or cmd (Mac) to select multiple. - Freshwater - Lentic	What biomes represent your main location of study/work? Select all that apply.Hold down ctrl (Windows) or cmd (Mac) to select multiple. - Freshwater - Lotic	What best describes your conservation focus? Select all that apply.Hold down ctrl (Windows) or cmd (Mac) to select multiple. - Selected Choice - Applying/developing research methods	What best describes your conservation focus? Select all that apply.Hold down ctrl (Windows) or cmd (Mac) to select multiple. - Selected Choice - Biodiversity surveys & mapping species distributions	What best describes your conservation focus? Select all that apply.Hold down ctrl (Windows) or cmd (Mac) to select multiple. - Selected Choice - Conservation management (implementing or evaluating)	What best describes your conservation focus? Select all that apply.Hold down ctrl (Windows) or cmd (Mac) to select multiple. - Selected Choice - Conservation planning for species or conservation areas	What best describes your conservation focus? Select all that apply.Hold down ctrl (Windows) or cmd (Mac) to select multiple. - Selected Choice - Study of species biology	What best describes your conservation focus? Select all that apply.Hold down ctrl (Windows) or cmd (Mac) to select multiple. - Selected Choice - Wider context of conservation	What best describes your conservation focus? Select all that apply.Hold down ctrl (Windows) or cmd (Mac) to select multiple. - Selected Choice - Climate change	What best describes your conservation focus? Select all that apply.Hold down ctrl (Windows) or cmd (Mac) to select multiple. - Selected Choice - Disturbance	What best describes your conservation focus? Select all that apply.Hold down ctrl (Windows) or cmd (Mac) to select multiple. - Selected Choice - Overexploitation/Illegal Take	What best describes your conservation focus? Select all that apply.Hold down ctrl (Windows) or cmd (Mac) to select multiple. - Selected Choice - Habitat fragmentation/change	What best describes your conservation focus? Select all that apply.Hold down ctrl (Windows) or cmd (Mac) to select multiple. - Selected Choice - Human-Wildlife Conflict	What best describes your conservation focus? Select all that apply.Hold down ctrl (Windows) or cmd (Mac) to select multiple. - Selected Choice - Introduced/Invasive species	What best describes your conservation focus? Select all that apply.Hold down ctrl (Windows) or cmd (Mac) to select multiple. - Selected Choice - Pollution and disease	What best describes your conservation focus? Select all that apply.Hold down ctrl (Windows) or cmd (Mac) to select multiple. - Selected Choice - Effects of small population size	What best describes your conservation focus? Select all that apply.Hold down ctrl (Windows) or cmd (Mac) to select multiple. - Selected Choice - Other	What best describes your conservation focus? Select all that apply.Hold down ctrl (Windows) or cmd (Mac) to select multiple. - Other - Text	What best describes your research focus? Select all that apply.Hold down ctrl (Windows) or cmd (Mac) to select multiple. - Birds	What best describes your research focus? Select all that apply.Hold down ctrl (Windows) or cmd (Mac) to select multiple. - Mammals
{"ImportId":"_recordId"}	{"ImportId":"QID49"}	{"ImportId":"QID35"}	{"ImportId":"QID32","choiceId":"1"}	{"ImportId":"QID32","choiceId":"2"}	{"ImportId":"QID32","choiceId":"3"}	{"ImportId":"QID32","choiceId":"4"}	{"ImportId":"QID32","choiceId":"5"}	{"ImportId":"QID32","choiceId":"6"}	{"ImportId":"QID32","choiceId":"7"}	{"ImportId":"QID32","choiceId":"8"}	{"ImportId":"QID32_8_TEXT"}	{"ImportId":"QID36_TEXT"}	{"ImportId":"QID19"}	{"ImportId":"QID19_7_TEXT"}	{"ImportId":"QID34_1"}	{"ImportId":"QID34_2"}	{"ImportId":"QID34_3"}	{"ImportId":"QID20","choiceId":"1"}	{"ImportId":"QID20","choiceId":"2"}	{"ImportId":"QID20","choiceId":"3"}	{"ImportId":"QID20","choiceId":"4"}	{"ImportId":"QID20","choiceId":"5"}	{"ImportId":"QID20","choiceId":"6"}	{"ImportId":"QID20","choiceId":"7"}	{"ImportId":"QID20","choiceId":"8"}	{"ImportId":"QID20","choiceId":"9"}	{"ImportId":"QID20","choiceId":"10"}	{"ImportId":"QID20","choiceId":"11"}	{"ImportId":"QID20","choiceId":"12"}	{"ImportId":"QID20","choiceId":"13"}	{"ImportId":"QID20","choiceId":"14"}	{"ImportId":"QID22","choiceId":"1"}	{"ImportId":"QID22","choiceId":"2"}	{"ImportId":"QID22","choiceId":"3"}	{"ImportId":"QID22","choiceId":"4"}	{"ImportId":"QID22","choiceId":"5"}	{"ImportId":"QID22","choiceId":"6"}	{"ImportId":"QID22","choiceId":"7"}	{"ImportId":"QID22","choiceId":"8"}	{"ImportId":"QID22","choiceId":"9"}	{"ImportId":"QID22","choiceId":"10"}	{"ImportId":"QID22","choiceId":"11"}	{"ImportId":"QID22","choiceId":"12"}	{"ImportId":"QID22","choiceId":"13"}	{"ImportId":"QID22","choiceId":"14"}	{"ImportId":"QID22","choiceId":"15"}	{"ImportId":"QID22_15_TEXT"}	{"ImportId":"QID21","choiceId":"1"}	{"ImportId":"QID21","choiceId":"2"}
R_1nYGnJQhRPHWIAb	3	1	1	1	1							Tool to quantify discharge in a river over time across large and small rivers in Africa using imagery, not modelling.	4		South Africa	Zimbabwe	Zambia					1				1				1	1			1			1	1	1		1		1
R_1GDrpQxzrKZ7f9g	3	1	1	1	1								5		Sweden				1	1						1				1	1		1	1		1			1		1		1
R_25Myr0I6HzEzvre	3	1	1	1			1						3		Uruguay	Uruguay	Uruguay		1			1									1	1	1	1	1	1					1		1	1	1
R_1FyVds5HoIQP8Gy	2	2											5		United States															1	1	1	1	1		1		1	1		1		1
R_stiFQVAWK9zwj6x	4	1	1		1							real-time species monitoring	3		USA	Canada		1	1			1	1	1											1		1												1
R_zYFTGmBgXjjLubT	2	1	1		1	1	1						4		Sweden	Japan															1										1
R_1Ios0GYKfSCWRU9	4	1	1	1	1							ID animals instantly as male/female from swabs/test strips; affordable satellite tracking of freshwater fishes, especially small-bodied fishes; reliable ID of all aquatic species present (including invasives) in a waterbody from a water sample, even at low densities; hi-res automated drone mapping of all river/stream habitats with LiDAR/sonar	1		USA															1	1		1	1	1	1					1		1	1	1
R_3kHbsZJnGwyPCCt	3
R_22m52eoLeaDLCIC	3	1	1			1						I'm eagerly awaiting the development of successful methods for automated processing of photos from camera traps - they're almost there! I'd really like to see development of a field-hardy mechanism to collect hair samples for DNA analysis that would also protect those samples from moisture. In addition, a device to record the mass of individual animals that pass in front of camera traps would be …	3		Peru			1														1	1		1	1													1
R_2yrQveVlLIxjEIy	4	1	1		1							Better data connectivity from the field, lighter weight and longer battery life for radio trackers. Better waterproofing for most of the technology we use.	3		United States			1														1		1	1	1									1			1
R_27NEEwgYUzE2FMl	5	1	1									Something that works readily (and isn’t too battery hungry) off the grid in remote areas, that doesn’t require crazy syncing, and risky offline data collection	1		Mexico	United States					1				1	1							1	1	1	1	1	1			1		1			1			1
R_9nsoY4Hs6RW08fL	3	1	1		1							Smaller Solar-powered live-stream GPS tags Sand-proof DSLR cameras	3		USA						1				1				1					1					1			1						1
R_27yyFyQ9molZsJe	5	1	1	1	1	1	1	1		1	Higher temporal/spatial resolution geospatial datasets for conservation	Suite of tools for protected area management, streamlined. Allow countries / PAs to get a higher resolution picture of the ecosystem conditions and ecosystem service valuation of their regions, and model where protected areas should be created to optimize for different variables unique to a region's ecosystem.	6		N/A - Global			1	1		1	1	1	1	1							1	1	1	1		1	1			1								1
R_BPKhrPVamgq7gu5	4	1	1	1		1	1					software facilitating better data integration; specifically computational power and tools to integrate and process large volumes of data easily; user friendly tools for developing deep-learning and machine learning analysis; improved and miniaturized tracking tag/collars; better tracking networks (e.g,, low orbit network of satellites); more access to realtime monitoring via low-orbit, high-resol…	3		Myanmar	Kenya	Brazil	1	1			1	1			1						1	1			1	1		1	1	1	1				1			1
R_3EEDX5Vh9LKMwJC	5	1	1		1							Rapid hormone analysis of samples collected by non-invasive means.	6		US	India						1	1				1					1		1	1	1												1	1
R_1f14VcaXWstzfaS	5	2											3		Kenya	Chad	USA				1	1	1									1	1					1	1		1								1
R_2rqrUlXJDP44ULu	4	1	1			1	1					Even with advances in machine learning, management of camera trap data is intensive. A fully automated processing system for camera trap images would save massive amounts of time.	1		United States	Kenya						1	1										1		1						1								1
R_2OIJ8jX6LlaWf1f	3	2											3		United States	United States	United States								1									1					1
R_2WJ4JwdmGlBbBfx	4	1	1	1	1		1					satellite based imagery	3		United States						1	1										1	1	1	1	1			1									1
R_2tr4P8YblmmOkRV	4	1	1	1	1	1	1					Smaller, less invasive tracking devices	2		United States	Mexico		1	1		1	1			1							1	1	1	1	1	1	1	1			1	1					1
R_2R4GTGszk6uRqu7	4	1	1		1							robotic device to explore burrowing owl/ground squirrel burrows	1		United States							1			1									1		1			1									1
R_5pVlNf2wGET0f5f	3	1	1		1							Tiny, minimally invasive physiological aquatic sensors for large invertebrates to fish	4		United States				1			1			1	1				1	1			1	1	1			1		1	1						1	1
R_1GUJuvOmRfjga2o	4	1	1		1	1	1					Miniaturized animal tracking technologies with extended battery life. Also automated image processing for detecting animals in satellite and drone imagery.	3		USA	Tanzania	Kenya					1	1									1		1		1					1								1
R_AcedQqVqDkdTmnL	4	1	1		1				1				3		Honduras	Belize	Guatemala									1			1			1		1	1			1	1
R_27es3PJN1LRE4HM	4												1
R_1LNkaImQDc67ak9	4	1			1							Large-scale networks so smart-sensors can go on all sorts of devices that can be connected to a grid	1		Peru	India	USA	1														1	1		1	1													1
R_27WGGPbYzFJF7yP	4	1	1	1				1				Better tools for monitoring mammals using drone imagery in tropical forest, for example thermal camera imagery in forests in which terrestrial and arboreal species can be identified. I would use this to look at the distribution of animals in space and time.	3		Peru	Paraguay		1														1	1				1		1		1							1	1
R_3PhPO3Qs8Xw5DsO	3	1	1		1							affordable solar-powered GPS tags for small animals. easy to implement VHF triangulation systems	3		United States										1						1	1		1		1								1	1				1
R_33fFzVUXOrXgpi2	4	1	1	1	1							We would like more options for open ocean monitoring with long-lasting, time lapse cameras and sensors attached to floating monitoring systems like oceanographic drifters or larger, more durable platforms that don't currently exist or are cost-prohibitive.	4		USA													1				1	1			1					1		1	1
R_2aOKnfTKGfkJUnA	4	2											2		US			1	1														1	1															1
R_yvGD2j51OPk6Fxv	5	1				1		1				Drones that can monitor a conservation area for hours. This means a long lasting btterylife	1		Tanzania								1											1								1							1
R_SCBZhN2QtJOVZLz	3	1	1	1	1	1		1				These may not be feasible, but just brainstorming: 1) Rather than a physical barrier, if there were a digital "fence" which could detect movement in-out of a protected area in real-time, it could allow rapid response to suspected poaching, as well as create an alert for adjacent communities of potential risks of human-wildlife conflict. Would need to be affordable and manageable to cover large ar…	1		Tanzania								1											1	1		1			1		1
R_3EaoRYSu0FhpFbk	4	1	1			1	1					ability to estimate density from camera traps for non-uniquely marked individuals ability of drones to integrate with gps collars cheaper and smaller gps tags	3		United States	china	malaysia	1	1			1	1										1	1		1			1		1	1						1	1
R_1HdFdLBb5NMFEo4	5	1	1	1								measurements of distance-to animal from camera traps to enable distance sampling based estimates of density	4		USA	Panama	Kenya	1	1				1		1							1	1			1				1	1	1						1	1
R_2VILYvk9ju5Rs8X	4	1			1							Not sure.	5		Botswana	New Zealand	Angola								1	1								1			1						1					1
R_Y4zaQ9ky94dlzNv	4	1	1	1				1				I want to see real good camera trap which will be small as GoPro8 and will produce high quality 10 MP pictures with high iso and will last half year in the field. I want also to use free high resolution satelite images. They are available but we do not have budget to pay for them. I want a drone which could fly with high quality camera or thermo camera for a few hours on price of 5 to 10 000 euro.	1		Bulgaria				1			1				1							1	1	1	1	1			1	1	1						1	1
R_2zAY1zGJU2KGgj1	3
R_1rxC2pMVVIpuyDr	3
R_6y788JNi5JEzS2l	3												1
R_3Mtfj3wqI2S4aNN	5												1
R_1gefwayAUBqRvAm	4	1	1	1	1							camera trapping needs integration of AI for species identification (in some cases individual ID, but this is less important), management of videos, automatized analytics (this is in development by a number of initiatives) and derivation of detection zone parameters needed for analytics (not yet quite done).	4		Tanzania	Italy	Mongolia	1	1														1		1				1	1	1								1
R_2EF6CMPllOK05pF	5	1	1		1	1							1
R_9vh1JYABOFQ4aSR	3												3
R_37XfpWkxu7msTsJ	1
R_2E4ZxcBDi5M6Z7U	4
R_3CIC3euTTNfQZJ6	3												1
R_1GTZNuuGnafbRdJ	4												5
R_1P7OPOnwpguXmPI	4												4
R_2dFSxG8gyVl7qqA	4												1
R_BDlrlDMyWCoQ3MB	2	2
R_3en4bNEC3JUxNyj	3	2											3		USA (Hawaii)			1																1														1
R_3Oky41GwY6jZK3k	5	1											4
R_27x4KgvtJqqtO1a	4	1		1		1	1					Automated integration of collaring data with habitat suitability modeling with the capacity for predictive modeling based on climate change or land use change trends.	1		Tanzania							1	1											1	1		1				1	1							1
R_3fJJUMLXNLC2NKM	4												1
R_1BVHsxwxCei4zCm	3	1	1	1	1				1			Open camera trap	6		Africa	Australia							1													1													1
R_3mls1VDgUsFtAkH	4	2											4		South Africa	Botswana	Zimbabwe					1	1										1	1	1	1	1				1	1			1			1	1
R_2P51aS3cdRnci7p	4	1	1	1	1	1	1					A camera trap system that can take pictures in the field, and without me spending hours on the data provide me with a spreadsheet of species, time, date etc. Also a camera system on animals which links to automated behaviour software so we don't have to spend more time than there is footage analysing the footage.	4		South Africa	Botswana	Namibia				1	1	1				1			1			1			1	1		1			1	1		1				1
R_3ZNQwtsbwoWE0vf	4	2											5		South Africa	South Africa	South Africa				1	1	1										1	1	1			1	1		1								1
R_ve5MuOaMFWjRcvT	4	1	1			1						Automatated identification of individual animals based on spot/stripe patterns, etc	3		South Africa	Zimbabwe	Zambia						1										1	1						1									1
R_etjQLxFBkk92M4V	4	2											4		South Africa								1										1	1		1													1
R_CafSRHP324BSJnb	3	2											5		South Africa						1	1	1		1							1	1	1				1	1		1	1							1
R_dmLb7zIDinyjCG5	4	1	1	1	1	1	1	1	1			more efficient automatic species identification	4		South Africa	Colombia		1			1	1	1									1	1		1	1	1		1		1							1	1
R_3lJsTN6uWuZ1FR3	4	1	1		1		1					Remote and real time measurement of physiological variables	4		Namibia	South Africa	Botswana				1	1	1									1				1		1											1
R_3J9icTW3Alwr53e	3	1			1	1				1	individual identification	tools to identify individuals on camera traps	5		South Africa	France			1			1											1						1			1							1
R_3OdWnErXORcBNH9	4	1	1		1					1	Very high resolution individual behavioural monitoring	Most of what I do centres around one key assumption: the patterns we observe and the interpretations represent an effective surrogate for individual animal perception of their local environment. I would like to see collars manufactured that not only given GPS, temperature, proximity to other collars, accelerometers etc but also some audio and visual capabilities that would allow us to see what th…	4		South Africa	Mozambique							1									1	1	1	1						1				1				1
R_3g1THg5XAbnZQ4X	5	1	1	1		1						An AI that can recognize bait used in camera trap images.	4		United States	South Africa			1			1	1										1			1	1	1	1		1								1
R_2YogkS9kTNACmJn	3	1	1	1	1			1				Unlimited funding, resources and possible developments in tech? We're most excited about the Icarus wildlife tracking technology development - they are testing GPS trackers that are so small they can fit on an ear tag of a cheetah rather than a collar. If they become cheap and accessible and have decent battery life, we would put those on every animal that gets translocated to check mortality rat…	1		Botswana								1												1		1					1							1
R_1IHhHIrIFv1fzeK	4	1	1	1	1	1	1					N/A	4		South Africa	Zimbabwe	Botswana						1										1	1		1	1		1										1
R_2V3nN3X3mGEUbly	2
R_pLg7TZtmSfLOBk5	3	1			1			1				B.A.T.M.A.N. for LoRa	6		Singapore			1										1		1	1	1								1				1				1
R_2fpsVkDOs3ZAegO	4	2											6		South Africa	Kenya	United States		1			1	1														1			1		1	1					1	1
R_R99qfMWnuapOR3z	5	1	1		1	1	1					Real-time, non-invasive genetic analysis in the field, so that when trapping animals we could ID them genetically w/o causing harm or distress. Even better, an automated "genetic reader" allowing ID of animals captured on camera.	3		USA							1			1							1				1		1	1										1
R_3pb5whkqdPWImaO	5	1	1	1	1							Better monitoring solutions (and especially acoustic monitoring)	4		Israel						1				1									1		1	1		1			1						1	1
R_1exRZsAcRvUBGJq	4	1	1		1							Cameras that triggered faster and with greater sensitivity. Thermal cameras that can ID species at a distance and send real time data back to an operator.	4		Australia										1							1											1						1
R_3jYvQjyY7q0IN0x	4	1		1		1	1						3		Spain	Portugal			1									1	1			1	1			1				1									1
R_2U4V4Sz2gIP9Y8g	4	2											4		South Africa	Mozambique	Namibia						1												1	1		1			1	1							1
R_1ohDyUiQ7b6BFdn	3	1	1	1	1	1	1					Improved biologging technologies for high-resolution remote animal tracking (i.e. 3D movement, heart rate, accelerometers, etc) at a cheaper price point	4		Sweden	Australia	Finland												1	1	1	1				1			1					1
R_PtXDuBkHNMHFBzX	3	2											4		Israel						1				1												1		1										1
R_3iI1Mtz60Dqbwac	5	1	1	1	1	1						1) real-time gps telemetry with the capacity to detect alterations in movements and send data remotely to a computer. 2) smaller, high-resolution all-weather camera traps	1		Brazil			1								1						1	1	1		1				1	1	1	1		1			1	1
R_DjWbBNXjxRrN7W1	3	1	1	1								automated processing of camera trap images to help with sorting images (e.g., is animal present or not, if not, delete image; identifying "suitable" images for the project purpose [e.g., if need specific positioning of animal in photo for analysis]),	2		Zimbabwe	US			1			1	1		1									1	1	1	1		1	1		1			1				1
R_1jCkTlIs0YPeDag	5	1			1	1	1					Real time monitoring and processing.	3		Australia				1													1																	1
R_3OrcSQPVWRViI9y	4	1	1	1	1							Lightweight GPS tags (+VHF) that have satellite connectivity and download data to the web without needing cell service	4		USA	Mongolia					1	1	1											1	1	1		1											1
R_3sskU58TslLnIFu	3	2											4		USA	Argentina	Australia	1					1		1								1			1							1
R_1CsExhiGqlB7NVx	5	1	1		1							Thermal imaging nest-camera.	5		Mexico						1	1										1	1	1	1	1			1									1
R_8eNYsg52KcEs5jz	4	2											5		Australia	Botswana										1						1	1			1												1	1
R_3OC2MAdDMS2PNTj	3	1	1	1			1					Soundscape monitoring; tracking animals in a feasible manner, ie., accessible for researchers with less access to funds	3		India			1				1										1	1	1	1	1	1		1		1	1							1
R_3KNN7eVReZTAKgF	4	2											3		United States						1				1							1		1		1					1								1
R_3hi5GFzG7mL7UZ2	5	1	1		1							Elephant early warning devices or deterrents. AI or algorithm software that can auto-identify species when sighted	5		Kenya	USA							1											1	1							1							1
R_2RRphzzg97CoeWc	4	2											4		Germany	Latvia	United Kingdom		1																							1							1
R_URMSzMXTWPR76DL	3	1	1	1	1	1	1					'- Automated on-site parasite identification and quantification portable device - Range of specific and sensitive field-friendly genetic markers for parasite propagules	5		Japan	Malaysia		1														1	1			1	1							1					1
R_8AZt3NDpXLMFnRD	2	1	1	1	1	1						Near real time dietary information from fecal isotope data of terrestrial vertebrates	4		South Africa							1				1						1	1	1	1	1
R_Ubehc5JV4oSAU3n	5	1	1		1	1		1				Smart Roads	1		Paraguay	Indonesia	Zimbabwe	1				1	1			1						1	1	1	1	1	1	1		1	1	1		1	1				1
R_sjT4SG9ttGQ7YVH	3												1
R_0Dv2iXXJvgg1Neh	4												3
R_2bIacL9eivRFqp0	3
R_3iL25XPgpccvmDL	4
R_24ICmxDaVQrzW4A	4	1	1	1								Elephant tracking collars with bio-data being collected & more frequent position data. Collars with better battery life & collar straps Thermal imaging capabilities for animal counts Drone wildlife surveys for larger areas Plant specific details collected from satellite imagery	1		Kenya	South Africa						1	1									1		1	1	1					1	1							1
R_1NjZGC9sNXCGjQ0	3	1					1					Aerial, drone-based or satellite-based polarized light measurements	3
R_2CZk7Qcf3aedtj4	4	1	1	1	1	1	1					underwater GPS for small-bodied fish	3
R_UmQeDNZ1jQ99ViF	4												1
R_1ohZOp2HusIPoNj	4
R_b3OvSmdR0mePqFj	4	1	1	1		1		1				Stereo cameras for 3D images of wildlife.	4		United Kingdom	Taiwan									1							1	1						1										1
R_1nUsAYK6VspPink	4	1								1	Behavioural analysis	Short range PIR cameras to film behaviour	5		Australia				1																	1							1						1
R_25sWNRiZzU909ub	4	1			1							Increased battery life for underwater cameras	4		Cambodia	South Africa	Hong Kong									1				1	1	1				1	1	1	1			1	1	1
R_vjd8kbB0sxFKVeF	3	2											4		United States				1						1												1	1			1							1	1
R_ahi5ZLwtwfHtw6l	5	1	1	1	1	1	1	1				Proper automated species recognition & individual ID Remotely deployable solar GPS tags	1
R_3g5cZqNrFB1lC1D	5	1	1	1	1		1					Acoustic monitoring tags	4
R_3k03aL0OSK2kSUf	5	1		1	1	1						Noninvasive aerial insect monitoring Mesh network telemetry tags and receivers(real-time, lowest power/kilobyte): tag/receiver proximity measurements, tags as mobile environmental sensors, data storage and forwarding from tags outside the receiver network) Tag attachment/retrieval options that do not require capture and immobilization More sensitive acoustic sensors (enhanced range of detection) …	3		USA				1	1	1	1		1	1	1	1		1			1		1	1		1		1		1			1				1	1
R_2QMrC6ynHpI23SO	4	1			1							Satellite transmission integrated into devices so that data can be uploaded into a cloud in real-time without needing to access the device.	5		Madagascar	USA		1	1														1		1	1			1		1								1
R_3Jfa1Mq8KiiCEqv	4	1	1	1	1	1						Energy harvesting smart cameras with long range connectivity.	6		USA	Canada			1														1																1
R_2Ev2PZtgN6TZxsg	4	1	1			1		1				Aerial camera pods (fittable to light aircraft) with integrated IMU and GPS and multiple cameras /angle of view for species ID	3		Tanzania	Zambia			1				1									1	1	1						1		1							1
R_2bNRSxMX7EEyayv	4	1	1	1	1	1	1	1	1			'- improved cell phone, smartphone, and network access for communities living around wildlife conservancies; particularly in developing / low-income regions - extremely low-power sensing and communication devices; e.g. LoRa backscatter devices	6	Kenya	India	USA		1			1	1									1		1			1					1
[truncated: 470 more columns]
