# Supplementary material for: Identifying conservation technology needs, barriers, and opportunities
Source: Sci Rep. 2022 Mar 21;12:4802. doi: 10.1038/s41598-022-08330-w (PMC8938523; doi:10.1038/s41598-022-08330-w)
Supplement: Supplementary file 2 — Supplementary Information 2. [file 41598_2022_8330_MOESM2_ESM.rmd]

---
title: 'Supplemental Materials: Regression Model Fitting Code'
author: "Nathan Hahn, Sara Bombaci, George Wittemyer"
date: "5/12/21"
output:
  pdf_document: default
  html_notebook: default
---

```{r setup, include=FALSE}
knitr::opts_chunk$set(echo = FALSE, warning = FALSE, message=FALSE)

library(qualtRics)
library(survey)
library(dplyr)
library(MuMIn)
library(ggplot2)
library(reshape2)
library(tidyr)
library(knitr)
library(sjPlot)
library(ggsci)

theme_set(  theme_bw() + # set theme with no legend of strip text
              theme(panel.grid.major = element_blank(),
                    strip.background = element_blank(),
                    panel.border = element_rect(colour = "black"),
                    strip.text = element_text(size = 12),
                    legend.text = element_text(size = 10),
                    panel.grid.minor = element_blank(), axis.line = element_line(colour = "black"), axis.title=element_text(size=14), axis.text = element_text(size=12))
)
```

```{r functions, include=FALSE}
# function to make data vertical using reshape2::melt
melt.svy <- function(x, string, melt.vars = 'profession_2') {
  require(reshape2)
  se <- dplyr::select(x, matches(string))
  t <- dplyr::select(x, -contains('se.'))
  melt <- melt(t, id.vars = melt.vars)
  se.melt <- melt(se, id.vars = melt.vars)
  melt$se <- se.melt$value
  return(melt)
}

# Function to create catagory dataframes for each role. 
cat_combine1 <- function(df, string){
  colName = paste0(categories)
  t <- dplyr::select(df, matches(string)) %>%
    mutate(sum = rowSums(.)) 
  #x <- ifelse(t$sum == 0, 0 ,1)
}

# Function to summarize catagory dataframes for each role. Columns collapsed into 0/1 data
cat_combine2 <- function(df, string){
  colName = paste0(categories)
  t <- dplyr::select(df, matches(string)) %>%
    mutate(sum = rowSums(.)) 
  x <- ifelse(t$sum == 0, 0 ,1)
}

```


```{r Q1, results='hide', message=FALSE, warning=FALSE}
# prep data
t1 <- read_survey('./CTNA_numeric_20210113.csv') %>%
  #filter(!is.na(Q3.2)) %>%
  # create grouped profession col
  mutate(profession_2 = as.factor(case_when(
    Q3.2 <= 3 ~ 'user',
    Q3.2 == 6 ~ 'technologist',
    Q3.2 > 3 | Q3.2 < 6 ~ 'ac_user'
  ))) %>%
  # create a user/developer column
  mutate(profession_3 = if_else(Q3.2 == 6, 'developer', 'practitioner')) %>%
  # switch to 0/1 data for feature prevention question
  mutate_at(vars(matches('prevent|Q4.1_|Q4.7_')),
            function(x) if_else(is.na(x), 0, 1)) %>%
  # RANK to numeric
  mutate_at(vars(contains('Q6.2_0')), as.numeric) %>%
  # remove 'other' text answer columns from analysis
  select(-contains(c('TEXT', 'Other')))

# re-order factor level for comparative stats
t1$profession_2 <- factor(t1$profession_2, levels = c("user", "ac_user", "technologist"))

t2 <- filter(t1, !is.na(Q3.2))

sv <- svydesign(id = ~1, strata = ~Q3.2, data = t2, check.strata = TRUE)

```

## Code for Regression Model Fitting 

Model code appears in relation to the analysis objectives and the order in which results are presented in the paper and supplementary materials. 

## 1. What are the technical barriers to use of technology for conservation and research applications, and are development priorities focused on alleviating them?

### 1a. Ordinal Regression: Frequency of technical issues experienced


```{r issue freq model 1}
#### Ordinal regression - Frequency of issues ####
# prep/reshape data
temp <- dplyr::select(t2, matches('perf|profession_2')) %>% mutate_all(as.factor) %>%
  filter(profession_2 != 'technologist') 

melt <- temp %>% mutate(id = seq_len(n())) %>% 
  melt(id.var = c('profession_2','id'), na.rm = T) %>% 
  arrange(profession_2, id, variable) %>% 
  dplyr::select(-id) %>%
  mutate_all(as.factor) 
# note: combine often and always categories
levels(melt$value) <- c('NotApp', 'Never', 'Rarely', 'Sometimes', 'Often', 'Always')
# note: drop NA values - selected when the feature is not applicable to their work
melt <- filter(melt, value != 'NotApp') %>% 
  filter(variable != "perf_freq_access") %>% 
  droplevels()

#levels(melt$variable)
levels(melt$variable) <- c('durability', 'use', 'real-time', 'cost', 'power', 'data management', 'interoperability')

# summarize data as counts
#melt %>% group_by(variable, value) %>% tally()

colnames(melt) <- c("occupation", "feature", "frequency")
levels(melt$occupation) <- c('ac_rsrch', 'practitioner')

# ordinal logistic regression - Which features have frequent issues? 
library(ordinal)
# set reference level
melt$feature <- relevel(melt$feature, ref = 'use')
melt$occupation <- relevel(melt$occupation, ref = 'ac_rsrch')
mod <- clm(frequency ~ feature + occupation, data = melt)

## View model results

# table - html table needs to be inserted as image for markdown
t <- tab_model(mod, rm.terms = c("Never|Rarely", "Rarely|Sometimes", "Sometimes|Often", "Often|Always"), 
          show.r2 = FALSE, show.loglik = TRUE, show.ci = 0.95, show.p = FALSE,
          title = 'Frequency of Technical Issues')

#plot the estimates coefficients
p1 <- plot_model(mod, vline.color = 'black', colors = c("#377eb8", '#e4211c'),
           rm.terms = c("Never|Rarely", "Rarely|Sometimes", "Sometimes|Often", "Often|Always")) +
  ggtitle('technical problem frequency')
p1
```


### 1b. Logstic Regression: Feature issues that prevent use of technologies   


```{r}
#### Logistic Regression - Prevention ####
# prep data
vars <- colnames(select(t2, matches("prevent|profession_2")))
temp <- select(t2, matches('prevent|profession_2')) %>% mutate_all(as.factor) %>%
  filter(profession_2 != 'technologist')

# reshape data for model fitting
melt <- temp %>% mutate(id = seq_len(n())) %>%
  melt(id.var = c('profession_2','id'), na.rm = T) %>%
  arrange(profession_2, id, variable) %>%
  dplyr::select(-id) %>%
  mutate_all(as.factor) %>% 
  filter(variable != 'prevent_access') %>% 
  droplevels()

#levels(melt$variable)
levels(melt$variable) <- c('durability', 'use', 'real-time', 'cost', 'power', 'data-mgmt', 'interoperability')

colnames(melt) <- c('profession_2', 'feature', 'prevent')
melt$feature <- relevel(melt$feature, ref = 'use')
melt$profession_2 <- relevel(melt$profession_2, ref = 'ac_user')

# fit logistic regression
library(lme4)
mod <- glm(prevent ~ feature + profession_2, data = melt, family = binomial)

# table - html table
t <- tab_model(mod, show.r2 = FALSE, show.loglik = TRUE, show.ci = 0.95, show.p = FALSE,
          title = 'Feature Issues Preventing Use')

# plot model
p2 <- plot_model(mod, vline.color = 'black', dot.size = 4, line.size = 2) + ggtitle('feature prevention')
p2
```

### 1c. Ordinal Regression: Rank of Development Priorities  

```{r}

#### Ordinal regression - dev rankings ####
# prep data
var <- colnames(select(t2, matches('Q6.2_0|profession_2')) %>% select(matches('RANK|profession_2'))) 
temp <- select(t2, var) %>% mutate_all(as.factor) %>%
  # condense groups
  mutate_at(var, recode_factor, 
            "1" = "1", "2" = "2", "3" = "3",
            "4" = "4","5" = "5_10","6" = "5_10","7" = "5_10","8" = "5_10","9" = "5_10","10" = "5_10") 

# reshape data for model fitting
melt <- temp %>% mutate(id = seq_len(n())) %>%
  melt(id.var = c('profession_2','id'), na.rm = T) %>%
  arrange(profession_2, id, variable) %>%
  dplyr::select(-id) %>%
  mutate_all(as.factor) %>% 
  filter(variable != 'Q6.2_0_9_RANK') %>% filter(profession_2 != 'technologist') %>%
  droplevels() # remove other - too few responses in this category

# rename and relevel features to match names across models
#levels(melt$variable)
levels(melt$variable) <- c('durability', 'use', 'cost', 'power', 'data-mgmt', 'interoperability', 'real-time')
melt$variable <- factor(melt$variable, levels = c('durability', 'use', 'real-time', 'cost', 'power', 'data-mgmt', 'interoperability'))

colnames(melt) <- c('profession_2', 'feature', 'rank')
#table(melt$feature, melt$rank)

# fit ordinal logistic regression
library(ordinal)
# set reference level
melt$feature<- relevel(melt$feature, ref = 'use')
melt$profession_2 <- relevel(melt$profession_2, ref = "ac_user")
# flip order (1 = highest)
melt$rank <- forcats::fct_rev(melt$rank)
mod <- clm(rank ~ feature + profession_2, data = melt)

# table - html table
t <- tab_model(mod, rm.terms = c("5_10|4", "4|3", "3|2", "2|1"), show.r2 = FALSE, show.loglik = TRUE, show.ci = 0.95, show.p = FALSE,
          title = 'Feature Priorities for Development') 

p3 <-  plot_model(mod, vline.color = 'black', dot.size = 4, line.size = 2,
           rm.terms = c("5_10|4", "4|3", "3|2", "2|1")) + ggtitle('feature development rank')
p3

```

## 2. Roles and Collaborations  

Ordinal Regression: Factors affecting collaboration ratings

```{r SM Collaboration Ratings}
library(MuMIn)
library(ordinal)
#### Ordinal regression - Tech collaboration ratings ####
df.dev <- read.csv('./Q4.8/CTNA_dev_20210113.csv') %>%
  filter(!is.na(profession))

# get collaboration sizes. Size of 0 indicates no collaboration. Will filter out later
df.4.8 <- select(df.dev, contains('_')) 
df.4.8[is.na(df.4.8)] <- 0 #replace all NAs with 0
cat <- list()
for(i in 1:15){
  cat[[i]] <- cat_combine2(df.4.8, string = paste0('X', i, '_')) # function needed!
}

df <- as.data.frame(do.call(cbind, cat))
df.dev$collab.size <- rowSums(df, na.rm = T)

# create dataframe for plotting and modeling
df.mod <- as.data.frame(cbind(df.dev$collab.rating, df.dev$tech.type, df.dev$collab.size, df.barriers))
colnames(df.mod) <- c("collab.rating", "tech.type", "collab.size", "cost", "timeline", "proj_mgmt", "deliverables", "lack_tech_support", "partner_communication", "lack_partners", "none", "other", "profession")

df.mod <- df.mod %>%
  mutate_all(as.factor) %>%
  mutate_at('collab.size', as.numeric) %>%
  filter(!is.na(collab.rating)) # filter out responses with no collab

#### Model Fitting ####

# Global model - all covariates of interest included
mod.global <- clm(collab.rating ~ tech.type + collab.size + cost + lack_tech_support + timeline + partner_communication + deliverables, data = df.mod, na.action = "na.fail")

# baseline AICc
AICc(mod.global)

# identifies tech.type as least informative 
t <- summary(mod.global)$coefficients
t <- abs(t[,1]/t[,2])

# drop tech.type
mod.2 <- clm(collab.rating ~ collab.size + cost + lack_tech_support + timeline + partner_communication + deliverables, data = df.mod, na.action = "na.fail")

# lower than mod.global, so keep the drop of tech.type
AICc(mod.2)

# identifies collab.size as least informative 
t <- summary(mod.global)$coefficients
t <- abs(t[,1]/t[,2])

# drop collab.size
mod.3 <- clm(collab.rating ~ cost + lack_tech_support + timeline + partner_communication + deliverables, data = df.mod, na.action = "na.fail")

# lower than mod.2, so keep the drop of collab.size
AICc(mod.3)

# identifies timeline as least informative 
t <- summary(mod.3)$coefficients
t <- abs(t[,1]/t[,2])

# drop timeline
mod.4 <- clm(collab.rating ~ cost + lack_tech_support + partner_communication + deliverables, data = df.mod, na.action = "na.fail")

# lower than mod.3, so keep the drop of timeline
AICc(mod.4)

# identifies deliverables as least informative 
t <- summary(mod.5)$coefficients
t <- abs(t[,1]/t[,2])

# drop deliverables 
mod.5 <- clm(collab.rating ~ cost + lack_tech_support + partner_communication, data = df.mod, na.action = "na.fail")

# lower than mod.4, so keep the drop of deliverables
AICc(mod.5)

# identifies lack_tech_support as least informative 
t <- summary(mod.5)$coefficients
t <- abs(t[,1]/t[,2])

# drop lack_tech_support
mod.6 <- clm(collab.rating ~ cost + partner_communication, data = df.mod, na.action = "na.fail")

# lower than mod.5, so keep the drop of lack_tech_support
AICc(mod.6)

# identifies cost as least informative 
t <- summary(mod.6)$coefficients
t <- abs(t[,1]/t[,2])

# drop cost
mod.7 <- clm(collab.rating ~ partner_communication, data = df.mod, na.action = "na.fail")

# higher than mod.6, so reject the drop of cost
AICc(mod.7)

## the most parsimonious model is cost + partner_communication

## Create table
table <- as.data.frame(AICc(mod.global, mod.2, mod.3, mod.4, mod.5, mod.6, mod.7))
table$logLik <- c(logLik(mod.global), logLik(mod.2), logLik(mod.3), logLik(mod.4), logLik(mod.5), logLik(mod.6), logLik(mod.7))
table$covariate.dropped <- c('-','technology type', 'collaboration size', 'delayed timeline', 
                       'misunderstanding of deliverables', 
                       'lack of technical support', 'high cost')
table$covariates <- c('PC+HEC+LT+MD+DT+collab.size+tech.type','PC+HC+LT+MD+DT+collab.size','PC+HC+LT+MD+DT','PC+HC+LT+MD', 'PC+HC+LT', 'PC+HC', 'PC')

rownames(table) <- NULL

table <- table %>%
  select(covariates, covariate.dropped, AICc, logLik, df)
kable(table)

# view top model table - html table
t <- tab_model(mod.6, rm.terms = c('2|3', '3|4', '4|5'), show.r2 = FALSE, show.loglik = TRUE, show.p = FALSE,
          title = "Factors Affecting Collaboration Ratings")
```
